# Supplementary material for: Tuning the Structure–Functional Properties Within Peptide-Mimicking Antimicrobial Hydrogels
Source: Antibiotics (Basel). 2025 Nov 5;14(11):1118. doi: 10.3390/antibiotics14111118 (PMC12649725; doi:10.3390/antibiotics14111118)
Supplement: Supplementary file 1 [file antibiotics-14-01118-s001.zip]

Archive with 1 entries (1 files):
- antibiotics-3968841-supplementary.pdf
